# Supplementary material for: The Role of VEGF in Intervention-Mediated Injuries: Neointimal Hyperplasia and In-Stent Restenosis
Source: J Clin Med. 2025 Sep 1;14(17):6184. doi: 10.3390/jcm14176184 (PMC12429427; doi:10.3390/jcm14176184)
Supplement: Supplementary file 1 [file jcm-14-06184-s001.zip]

Archive with 1 entries (1 files):
- jcm-3765105-supplementary.pdf
